# Supplementary material for: Virtually Being Lenin Enhances Presence and Engagement in a Scene From the Russian Revolution
Source: Front Robot AI. 2018 Aug 23;5:91. doi: 10.3389/frobt.2018.00091 (PMC7805740; doi:10.3389/frobt.2018.00091)
Supplement: Supplementary Data — The raw data. [file Table_1.XLSX]

## Sheet: data
id	condition	computers	programming	vr	gametimes	gamehours	interested	followup	curiosity	website	insquarea	realsquarea	visiteda	happeninga	incrowda	downcrowda	mybodycrowda	agencycrowda	inofficeb	realofficeb	visitedb	happeningb	withtrotskyb	mirrorleninb	downleninb	mybodyleninb	agencyleninb	insquarec	realsquarec	visitedc	happeningc	incrowdc	downcrowdc	mybodycrowdc	agencycrowdc
1	1	6	4	6	7	4	6	3	7	0	7	4	6	5	7	6	6	7	7	5	6	6	7	6	5	5	6	6	5	6	5	7	5	5	6
2	1	5	2	3	5	3	7	7	7	0	7	6	3	7	7	7	7	7	7	7	3	7	7	7	7	7	7	7	6	2	7	7	7	7	7
3	1	5	1	3	4	2	7	5	6	0	4	5	3	6	5	1	1	6	5	4	4	2	5	6	5	3	6	4	4	3	3	5	4	3	5
4	1	7	6	3	3	1	6	5	7	1	6	6	4	4	7	6	6	6	7	7	5	6	7	6	6	6	6	7	7	6	6	7	5	5	6
5	1	6	5	5	1	2	5	4	4	0	5	6	5	4	5	6	5	5	6	6	4	5	5	5	5	5	4	6	4	5	4	5	5	5	5
6	1	5	4	4	7	3	6	7	7	0	7	7	7	5	7	4	4	4	7	7	7	6	7	5	6	6	7	7	7	7	7	6	7	7	7
7	1	5	2	6	7	3	5	6	5	0	2	3	5	4	4	3	2	6	5	6	6	4	5	4	4	3	6	5	4	5	3	4	3	3	5
8	1	4	2	5	6	3	7	7	7	0	7	6	3	3	6	6	6	6	6	6	6	4	5	6	6	6	5	6	6	6	6	6	7	7	7
9	1	6	4	4	7	3	5	6	7	0	5	7	4	3	6	2	2	4	6	5	5	4	5	2	3	1	3	6	5	5	5	7	4	3	3
10	1	6	5	2	2	1	6	6	7	0	7	5	5	7	7	4	4	4	7	6	6	7	7	5	5	5	5	6	7	6	7	7	5	5	6
11	1	4	2	2	2	2	6	7	6	1	5	3	6	5	4	5	5	1	6	5	2	5	6	6	5	5	6	5	5	5	5	6	4	4	6
12	1	3	1	1	2	1	4	4	6	1	6	4	3	3	3	3	4	3	5	5	4	4	5	5	4	5	4	5	4	5	4	5	5	5	5
13	1	4	1	2	7	3	3	4	6	0	3	4	3	1	5	5	4	3	2	2	1	1	3	1	2	1	4	1	2	1	1	3	2	2	4
14	1	7	4	2	1	1	1	2	3	0	7	6	7	7	5	6	6	6	7	7	4	6	6	5	5	5	7	5	6	3	6	6	7	7	7
15	1	5	2	1	3	2	6	5	6	0	7	4	6	5	6	5	6	7	6	4	6	5	5	6	6	6	7	6	4	6	5	6	6	6	7
16	1	5	1	3	2	1	7	7	7	0	6	6	4	4	7	6	6	7	4	6	6	7	3	4	6	6	4	7	7	7	7	7	7	7	6
17	1	4	4	3	1	1	6	6	6	0	4	5	1	5	5	6	5	7	7	6	3	1	5	2	5	4	4	5	2	1	2	6	5	5	5
18	1	6	2	2	3	2	6	6	7	0	7	1	3	3	6	5	6	6	6	4	5	6	6	6	5	5	4	4	3	4	5	5	4	5	4
19	1	6	3	4	2	2	6	6	6	0	4	5	5	6	6	5	5	5	6	5	5	6	5	4	6	6	6	6	5	6	5	5	5	5	6
20	1	5	1	3	4	2	6	6	6	0	6	5	5	4	5	6	7	7	5	5	5	6	6	7	5	7	7	5	3	5	4	5	5	7	7
21	2	5	4	3	5	3	7	6	7	1	6	2	4	5	6	2	2	6	5	3	4	5	4		2	3		5	4	4	5	5	2	3	5
22	2	4	4	3	3	3	5	5	6	0	6	6	4	6	7	7	6	6	7	5	5	6	6		5	3		6	6	5	5	6	6	5	5
23	2	7	2	4	7	7	7	5	7	0	6	5	6	6	3	6	6	5	4	2	2	2	3		1	1		6	5	5	4	4	6	6	6
24	2	5	5	2	3	1	7	6	7	0	5	7	4	5	3	5	5	7	5	5	6	6	6		5	4		5	6	6	5	5	6	6	7
25	2	5	4	6	1	1	6	6	6	0	5	3	6	1	4	4	5	7	5	6	3	1	5		6	6		6	6	5	3	6	6	6	6
26	2	5	3	5	6	2	6	5	7	0	4	2	3	2	5	4	2	6	3	2	5	2	3		2	2		3	2	5	2	4	3	2	6
27	2	4	1	4	1	1	7	7	7	1	7	3	2	1	5	7	5	7	3	1	1	3	2		1	1		5	1	3	2	6	6	5	6
28	2	4	4	6	7	4	5	6	7	0	6	6	4	6	7	7	6	2	1	1	2	2	2		4	2		6	6	5	5	7	6	4	5
29	2	6	2	1	1	1	4	4	7	0	7	6	6	2	4	5	5	1	7	3	5	2	5		6	6		7	7	5	6	5	6	7	7
30	2	4	2	2	5	3	3	3	4	0	3	2	1	1	2	2	2	3	2	1	1	1	1		1	1		2	1	1	1	2	1	2	3
31	2	5	1	1	6	4	6	6	7	0	6	5	3	4	5	6	6	6	6	5	5	5	6		4	5		6	6	5	6	6	6	6	7
32	2	5	1	2	3	1	4	2	3	0	2	3	3	1	2	3	3	6	2	1	3	1	2		2	2		3	3	4	1	3	3	3	3
33	2	5	5	2	7	7	6	6	5	0	5	6	4	5	5	5	5	6	6	5	5	5	6		4	4		5	5	6	6	6	5	5	3
34	2	7	4	1	7	4	6	6	6	1	5	4	1	1	4	5	4	4	5	3	4	4	5		3	3		5	4	5	5	5	4	5	5
35	2	6	2	2	1	1	7	7	7	1	6	7	4	6	7	6	6	7	7	7	6	7	7		7	6		7	7	6	6	7	7	7	7
36	2	5	2	3	3	1	5	5	5	0	5	6	5	4	4	5	6	6	6	5	6	5	5		4	3		5	6	5	5	5	5	5	6
37	2	6	1	2	3	3	6	6	7	0	3	5	3	5	6	6	6	7	2	2	3	6	2		3	1		3	5	4	5	6	6	7	7
38	2	7	1	2	2	2	5	5	7	0	6	4	1	6	7	6	7	5	5	5	5	5	4		6	3		5	5	3	3	7	6	6	6
39	2	5	1	1	1	1	6	5	6	1	6	5	2	4	4	6	6	6	4	2	3	5	2		3	4		6	4	2	4	5	5	6	6
40	2	6	3	3	4	2	4	3	2	0	5	3	2	3	6	5	3	5	5	3	4	3	4		3	3		4	3	4	3	5	2	3	5
41	3	7	2	4	4	3	6	6	7	0	6	4	4	3	4													4	2	2	3	3
42	3	4	2	3	6	3	5	5	6	0	4	1	1	1	1													4	1	1	1	1
43	3	5	1	1	2	1	7	7	7	0	4	3	3	2	1													1	1	2	2	1
44	3	5	2	5	2	1	5	4	4	0	7	5	3	6	6													6	5	4	4	5
45	3	6	4	2	2	2	7	6	6	0	6	7	4	6	6													7	7	6	6	6
46	3	6	6	6	7	3	5	4	4	0	5	6	6	5	3													4	5	4	5	3
47	3	6	1	1	7	4	5	6	7	1	5	3	2	6	4													5	4	5	5	4
48	3	6	4	4	3	2	6	6	7	0	5	5	4	3	5													5	5	4	3	5
49	3	5	1	2	2	1	5	3	5	0	4	1	5	1	1													3	3	3	3	2
50	3	5	1	4	7	4	7	7	7	0	5	3	2	2	2													2	4	3	3	2
51	3	4	2	1	5	4	5	7	7	0	5	7	5	4	5													5	5	4	5	4
52	3	5	1	2	7	4	4	3	6	0	6	1	3	3	4													5	1	3	3	3
53	3	5	4	7	2	1	5	5	6	0	3	4	5	6	3													6	5	6	6	5
54	3	4	1	2	1	1	6	5	6	0	2	1	1	1	1													1	1	1	1	1
55	3	5	2	3	6	3	5	5	6	0	4	3	4	3	5													3	4	3	4	5
56	3	6	6	4	2	2	3	3	5	1	2	2	3	4	5													4	4	4	4	5
57	3	5	6	3	7	5	3	4	4	0	7	5	4	4	5													6	4	4	4	3
58	3	7	7	5	3	2	2	7	7	0	2	5	4	2	3													2	3	4	3	1
59	3	6	4	2	7	2	6	6	7	0	6	5	4	6	6													6	4	4	4	6
60	3	4	3	3	4	2	5	4	5	0	2	7	2	3	1													1	6	2	3	1
